# Supplementary material for: Effects of biotic and abiotic factors on forest biomass fractions
Source: Natl Sci Rev. 2021 Apr 2;8(10):nwab025. doi: 10.1093/nsr/nwab025 (PMC8566188; doi:10.1093/nsr/nwab025)
Supplement: nwab025_Online_Appendixs [file nwab025_online_appendixs.zip]

Archive with 3 entries (3 files):
- AppendixA.docx
- AppendixB.docx
- AppendixC.docx
